# Supplementary material for: Occurrence of Aflatoxin M1 in Three Types of Milk from Xinjiang, China, and the Risk of Exposure for Milk Consumers in Different Age-Sex Groups
Source: Foods. 2022 Dec 5;11(23):3922. doi: 10.3390/foods11233922 (PMC9738243; doi:10.3390/foods11233922)
Supplement: Supplementary file 1 [file foods-11-03922-s001.zip]

Archive with 1 entries (1 files):
- foods-2030657-supplementary.pdf
